# Supplementary material for: Longitudinal monitoring in Cambodia suggests higher circulation of alpha and betacoronaviruses in juvenile and immature bats of three species
Source: Sci Rep. 2021 Dec 17;11:24145. doi: 10.1038/s41598-021-03169-z (PMC8683416; doi:10.1038/s41598-021-03169-z)
Supplement: Supplementary file 5 — Supplementary Information 5. [file 41598_2021_3169_MOESM5_ESM.xlsx]

## Sheet: Sheet1
Site	Species	Sex	Reproductive status	PCR Negative	PCR Positive	Total Samples	Positive samples rate
Kampot	Cynopterus sp	Female	Nulliparous	1		1	0
	Eonycteris spelaea	Female	Juvenile	14	4	18	0.222222
			Lactation	6	1	7	0.142857
			Nulliparous	26	2	28	0.0714286
			Parous	8	1	9	0.111111
			Pregnant	6		6	0
			WithPup	3		3	0
		Male	Immature	6	3	9	0.333333
			Juvenile	6	1	7	0.142857
			Mature	40	1	41	0.0243902
	Total			115	13	128	0.101562
	Hipposideros armiger	Female	Lactation	1		1	0
			Nulliparous	8		8	0
			Parous	2		2	0
			Pregnant	4		4	0
		Male	Immature	4		4	0
			Mature	3		3	0
	Total			22	0	22	0
	Hipposideros larvatus s.l.	Female	Juvenile	6		6	0
			Lactation	19		19	0
			Nulliparous	57	6	63	0.0952381
			Parous	18	1	19	0.0526316
			Pregnant	31		31	0
		Male	Immature	33	2	35	0.0571429
			Juvenile	3		3	0
			Mature	95	2	97	0.0206186
			Undetermined	2		2	0
		Undetermined	Undetermined	2		2	0
	Total			266	11	277	0.0397112
	Megaderma lyra	Female	Pregnant	1		1	0
			Lactation	1		1	0
		Male	Immature	4		4	0
			Mature	2		2	0
	Total			8	0	8	0
	Megaderma spasma	Female	Juvenile	1		1	0
			Nulliparous	1		1	0
		Male	Immature	1		1	0
			Mature	2		2	0
	Total			5	0	5	0
	Rhinolophus malayanus	Female	Juvenile	1		1	0
			Lactation	1		1	0
			Nulliparous	7		7	0
			Pregnant	1		1	0
		Male	Immature	2		2	0
			Juvenile	1		1	0
			Mature	9		9	0
	Total			22	0	22	0
	Taphozous melanopogon	Female	Juvenile	7		7	0
			Lactation	8		8	0
			Nulliparous	14		14	0
			Parous	21		21	0
			Pregnant	1		1	0
		Male	Immature	27		27	0
			Juvenile	7		7	0
			Mature	24		24	0
			Undetermined	1		1	0
	Total			110	0	110	0
Kandal	Pteropus lylei	Female	Juvenile	35	5	40	0.125
			Lactation	35		35	0
			Nulliparous	99	2	101	0.019802
			Parous	31	1	32	0.03125
			Pregnant	2		2	0
			WithPup	33		33	0
			Undetermined	1		1	0
		Male	Immature	73	1	74	0.0135135
			Juvenile	18	9	27	0.333333
			Mature	111	3	114	0.0263158
		Undetermined	Undetermined	3	1	4	0.25
	Total			441	22	463	0.0475162
