# Supplementary material for: Longitudinal monitoring in Cambodia suggests higher circulation of alpha and betacoronaviruses in juvenile and immature bats of three species
Source: Sci Rep. 2021 Dec 17;11:24145. doi: 10.1038/s41598-021-03169-z (PMC8683416; doi:10.1038/s41598-021-03169-z)
Supplement: Supplementary file 6 — Supplementary Information 6. [file 41598_2021_3169_MOESM6_ESM.xlsx]

## Sheet: Sheet1
				2014-09-14	2014-11-08	2015-02-23	2015-03-24	2015-04-06	2015-05-08	2015-06-09	2015-07-03		2015-08-03		2015-08-21		2015-09-07		2015-09-17		2015-10-05		2015-10-20	2015-11-04		2015-11-17	2015-12-08		2015-12-14	2016-01-06		2016-01-15	2016-02-14	2016-03-15	2016-04-19	2016-05-04		2016-05-19	2016-06-17		2016-07-13	2016-08-11	2016-12-05	Total Result
Province	Species	Sex	Status	PCR -	PCR -	PCR -	PCR -	PCR -	PCR -	PCR -	PCR -	PCR +	PCR -	PCR +	PCR -	PCR +	PCR -	PCR +	PCR -	PCR +	PCR -	PCR +	PCR -	PCR -	PCR +	PCR -	PCR -	PCR +	PCR -	PCR -	PCR +	PCR -	PCR -	PCR -	PCR -	PCR -	PCR +	PCR -	PCR -	PCR +	PCR -	PCR -	PCR -
Kampot	Cynopterus sp	Female	Nulliparous	1																																								1
	Eonycteris spelaea	Female	Juvenile							5	1	1	3								1	2			1		4																	18
			Lactation					1					4				1					1																						7
			Nulliparous	1	1					1	2						2				3			5	1		7			4	1													28
			Parous		4			1													2	1					1																	9
			Pregnant	1																										5														6
			WithPup								1		1								1																							3
		Male	Immature										1					1			1			2	1		1	1		1														9
			Juvenile										3				1								1		1			1														7
			Mature	1	1	9	9	3			1		1				1	1			4			3			2			5														41
	Hipposideros armiger	Female	Lactation				1																																					1
			Nulliparous							2							1				1			2			2																	8
			Parous							1																	1																	2
			Pregnant				3	1																																				4
		Male	Immature							1											2			1																				4
			Mature							3																																		3
	Hipposideros larvatus	Female	Juvenile	1						2	2						1																											6
			Lactation	1				10		3	4		1																															19
			Nulliparous	4	3	1	1	2		3	6	1	7	2			12	1			3			7	2		4			4														63
			Parous		1					10	5	1					1				1																							19
			Pregnant				6	23									1										1																	31
		Male	Immature	1				1		3	3		4	1			4	1			2			2			4			9														35
			Juvenile	2						1																																		3
			Mature	13	5	3	11	17		11	7		6				7				3	2		6			4			2														97
			undetermined		1																			1																				2
		undetermined	undetermined														1				1																							2
	Megaderma lyra	Female	Early pregnance														1																											1
			Lactation					1																																				1
		Male	Immature							1	1						1							1																				4
			Mature	1													1																											2
	Megaderma spasma	Female	Juvenile										1																															1
			Nulliparous	1																																								1
		Male	Immature																								1																	1
			Mature	1																							1																	2
	Rhinolophus malayanus	Female	Juvenile																		1																							1
			Lactation								1																																	1
			Nulliparous	2	1								1				1							1						1														7
			Pregnant										1																															1
		Male	Immature										1				1																											2
			Juvenile														1																											1
			Mature	4			2			2	1																																	9
	Taphozous melanopogon	Female	Juvenile	2						3											1						1																	7
			Lactation	4									2														2																	8
			Nulliparous	1	1					1	2						1										6			2														14
			Parous	1	6		4			1	1																2			6														21
			Pregnant					1																																				1
		Male	Immature	2			3	1		2	2		2				3										10			2														27
			Juvenile	2		1				1	2		1																															7
			Mature	2	5	1	5	2		5																				4														24
			undetermined	1																																								1
Kandal	Pteropus lylei	Female	Juvenile												1														1									3	10	5	14	5	1	40
			Lactation						3						1														1			7	5	4	3			3	2		3	2	1	35
			Nulliparous												15				9	1			7			7			4			1	4	1	1	3		3	1	1	4	23	16	101
			Parous						1										2				2						5			5	5	2	1	1			3	1		2	2	32
			Pregnant																														1		1									2
			WithPup																																17	10		4	2					33
			undetermined																																								1	1
		Male	Immature												9				6				6			14			6			1	1		2					1	4	13	11	74
			Juvenile																																			2	5	9	7	4		27
			Mature						8						12				4	2			5			2			8			8	4	4	13	10	1	6	4		6	6	11	114
		undetermined	undetermined													1																							1		1	1		4
Total Result				50	29	15	45	64	12	62	42	3	40	3	38	1	43	4	21	3	27	6	20	31	6	23	55	1	25	46	1	22	20	11	38	24	1	21	28	17	39	56	43	1036
